# Supplementary material for: Impact Evaluation of Score Classes and Annotation Regions in Deep Learning-Based Dairy Cow Body Condition Prediction
Source: Animals (Basel). 2023 Jan 4;13(2):194. doi: 10.3390/ani13020194 (PMC9855016; doi:10.3390/ani13020194)
Supplement: Supplementary file 1 [file animals-13-00194-s001.zip]

Archive with 1 entries (1 files):
- animals-2028714-supplementary.pdf
